# Supplementary material for: Genomic Analysis of Two Cold-Active Pseudoalteromonas Phages Isolated from the Continental Shelf in the Arctic Ocean
Source: Viruses. 2023 Oct 7;15(10):2061. doi: 10.3390/v15102061 (PMC10612066; doi:10.3390/v15102061)
Supplement: Supplementary file 1 [file viruses-15-02061-s001.zip]

Archive with 1 entries (1 files):
- viruses-2615558-supplementary.pdf
